# Supplementary material for: Elevated Seawater Temperature and Infection with Neoparamoeba perurans Exacerbate Complex Gill Disease in Farmed Atlantic Salmon (Salmo salar) in British Columbia, Canada
Source: Microorganisms. 2022 May 17;10(5):1039. doi: 10.3390/microorganisms10051039 (PMC9147833; doi:10.3390/microorganisms10051039)
Supplement: Supplementary file 1 [file microorganisms-10-01039-s001.zip]

Archive with 1 entries (1 files):
- microorganisms-1715700-supplementary.pdf
